# Supplementary material for: MAnorm: a robust model for quantitative comparison of ChIP-Seq data sets
Source: Genome Biol. 2012 Mar 16;13(3):R16. doi: 10.1186/gb-2012-13-3-r16 (PMC3439967; doi:10.1186/gb-2012-13-3-r16)
Supplement: Additional file 4 — Supplementary Tables - comparison of MAnorm with other methods. [file gb-2012-13-3-r16-S4.XLS]

## Sheet: Supplementary Table 1
Supplementary Table 1. Enrichment of cell-type differentially expressed genes in genes near differential binding peaks defined by MAnorm, MACS and ChIPdiff. To compare the enrichment scores, we selected the same number of target genes associated with top differential binding regions identified by MAnorm with those identified by other two methods.
Supplementary Table 1A. Enrichment of genes more highly expressed in H1 ES cells (as compared to K562) in genes near H1 ES enriched peaks (as compared to K562) defined by MAnorm, MACS and ChIPdiff
H3K27ac H1 ES-enriched target genes	Number of Genes	Overlap with H1 ES up-regulated genes	Enrichment Score
MAnorm (M>1)	2680	1243	2.4932
ChIPdiff (default)	1467	884	3.2392
MAnorm (top 1467 genes; same number of genes as identified by ChIPdiff with default settings)	1467	941	3.4481
MACS (P<1e-6)	1589	993	3.3592
MAnorm (top 1589 genes; same number of genes as identified by MACS with P<1e-6)	1589	987	3.3389
Supplementary Table 1B. Enrichment of K562 higher expressed genes (as compared to H1 ES) in genes near K562 enriched peaks (as compared to H1 ES) defined by MAnorm, MACS and ChIPdiff
H3K27ac K562-enriched target genes	Number of Genes	Overlap with K562 up-regulated genes	Enrichment Score
MAnorm (M<-1)	2694	895	2.7823
ChIPdiff (default)	6733	1402	1.7439
ChIPdiff (confidence threshold=0.9999999999)	2291	697	2.548
MAnorm (top 2291 genes; same number of genes as identified by ChIPdiff with confidence threshold=0.9999999999)	2291	820	2.9976
MACS (P<1e-6)	9346	1600	1.4338
MACS (P<1e-150)	1556	567	3.0518
MAnorm (top 1556 genes; same number of genes as identified by MACS with P<1e-6))	1556	644	3.4663

## Sheet: Supplementary Table 2
Supplementary Table 2A. Enrichment of MCF+E2 induced genes (as compared to MCF cell) in genes near MCF+E2 enriched Pol II peaks (as compared to MCF cell) defined by Manorm and Taslim et al [1]
Pol II MCF+E2-enriched target genes	Number of Genes	Overlap with MCF+E2 up-regulated genes	Enrichment Score
MAnorm (M>1)	859	13	2.16
Taslim et al	244	5	2.9265
MAnorm (top 244 genes; ranked by p-value*)	244	5	2.9265
Supplementary Table 2B. Enrichment of MCF higher expressed genes (as compared to MCF+E2) in genes near MCF enriched Pol II peaks (as compared to MCF+E2) defined by MAnorm and Taslim et al [1]
Pol II MCF-enriched target genes	Number of Genes	Overlap with MCF up-regulated genes	Enrichment Score
MAnorm (M<-1)	334	8	7.5372
Taslim et al	174	0	0
MAnorm (top 174 genes; ranked by p-value*)	174	4	7.2574
Ref [1]: Taslim C, Wu J, Yan P, Singer G, Parvin J, Huang T, Lin S, Huang K: Comparative study on ChIP-seq data: normalization and binding pattern characterization. Bioinformatics 2009, 25:2334-2340.
*Note: Since a large fraction of the unique Pol II peaks were found to be associated with insignificant p-values of differential binding (e.g. p-value>0.01), we used the p-values inferred by MAnorm to select the same number of top candidates and compared them with the gene list reported by Taslim et al.

## Sheet: Supplementary Table 3
Supplementary Table 3A. Enrichment of genes more highly expressed in H1 ES cells (as compared to K562) in genes near H1 ES enriched H3K27ac peaks (as compared to K562) defined by MAnorm (in yellow) or MAnorm with replicates
H3K27ac H1 ES-enriched target genes	Number of Genes	Overlap with H1 ES up-regulated genes	Enrichment Score
MAnorm (M>1)	2680	1243	2.49
MAnorm (top 2669 genes; ranked by M value)	2669	1243	2.5
MAnorm on replicates (M>1)	2669	1271	2.56
Supplementary Table 3B. Enrichment of genes more highly expressed in K562 cells (as compared to H1 ES) in genes near K562 enriched H3K27ac peaks (as compared to K562) defined by MAnorm (in yellow) or MAnorm with replicates
H3K27ac K562-enriched target genes	Number of Genes	Overlap with K562 up-regulated genes	Enrichment Score
MAnorm (M<-1)	2694	895	2.78
MAnorm on replicates (M<-1)	3015	972	2.7
MAnorm on replicates (top 2694 genes; ranked by M value)	2694	921	2.86
